# Supplementary material for: Complete remission of diabetes with a transient HDAC inhibitor and insulin in streptozotocin mice
Source: Commun Biol. 2023 Jun 13;6:637. doi: 10.1038/s42003-023-05010-x (PMC10264456; doi:10.1038/s42003-023-05010-x)
Supplement: Supplementary file 4 — Supplementary Data 1 [file 42003_2023_5010_MOESM4_ESM.xlsx]

## Sheet: Figure 1b
	Figure 1b. Blood glucose chaneges of bone marrow transplatation study
					wks after BMT
		Pre STZ	Post STZ	BMT	1	2	3	4	5	6	7	8
	non-DM→DMIns	106	293	89	131	134	180	217	173	216	262	253
		127	198	80	68	71	60	60	79	64	67	74
		147	313	72	28	33	67	91	128	61	160	96
		147	335	95	59	109	87	128	139	121	136	125
		101	321	167	202	157	133	171	165	216	218	231
	non-DM→DMBlk	125	399	296	298	384	312	320	402	401	349	242
		90	398	392	325	460	392	384	396	409	375	459
		143	408	277	282	378	233	267	345	436	177	374
		100	240	216	248	241	180	143	150	159	122	217
		165	278	351	383	387	425	339	369	282	215	313
		123	381	376	371	464	397	386	432	264	221	296
	DM→DMIns	109	238	107	277	104	173	122	126	135	157	161
		114	315	144	276	388	349	224	286	338	296	396
		113	445	69	20	24	24	65	120	244	321	dead
		152	312	106	102	107	108	115	195	164	191	dead
		106	230	85	20	dead	dead	dead	dead	dead	dead	dead
	DM→DMBlk	135	343	354	330	306	322	324	285	321	292	319
		107	401	287	381	311	377	294	340	298	322	313
		118	261	400	406	328	384	351	383	342	351	394
		93	315	244	206	180	129	193	181	dead	dead	dead
		104	352	367	140	dead	dead	dead	dead	dead	dead	dead

## Sheet: Figure 1c
	Figure 1c. Blood glucose at 8wks in the non-DM→DMIns and non-DM→DMBlk
		non-DM→DMIns	non-DM→DMBlk
		253	242
		74	459
		96	374
		125	217
		231	313
			296

## Sheet: Figure 1f
	Figure 1f. Immunohistochemical analysis of insulin positive area in islet
	DM→DMBlk	non-DM→DMBlk	DM→DMIns	non-DM→DMIns
	17.0422	15.981	12.9118	45.8903
	9.80176	18.0524	25.9785	45.8806
	15.7049	12.7854	12.2807	48.2184
	19.1481	14.3338	13.13	42.8135
	14.3648	36.7801	15.532	33.7326
	9.56573	10.2937	14.4777	40.581
	9.74346	13.0826	35.1582	41.4138
	11.7778	13.2479	23.6649	40.3188
	13.9324	10.3806	24.0238	38.9418
	8.54093	11.1019		41.3218
	11.2098	12.0669		36.9627
	24.7073	15.0381		32.976
	14.5324	29.9645		35.5526
	14.9968			39.8198
				29.5053
				45.6069
				30.955
				31.2787
				37.7262

## Sheet: Figure 1g
	Figure 1g. Immunohistochemical analysis of glucagon-positive area in islet
	DM→DMBlk	non-DM→DMBlk	DM→DMIns	non-DM→DMIns
	76.4638	56.1576	58.8111	39.2494
	76.7282	54.4839	75	38.6667
	76.4251	71.0539	72.9924	36.1543
	62.6378	58.8845	66.195	39.9726
	83.2924	73.0373	63.1102	22.0339
	80.1	86.455	56.3982	31.5102
	67.4729	48.6957	46.0696	47.8325
	77.4654	49.9507	44.6805	48.805
	68.4856	63.4433	70.3804	22.1361
	51.917	76.9352		43.1701
	64.7228	64.527		20.0719
	55.5254	76.5351		31.6434
	54.5563	60.3023		22.3608
	48.6866	79.9616		22.6141
	69.3521			23.47
	71.7791
	59.945
	57.8689

## Sheet: Figure 2b
	Figure 2b (Right panel). Quantification of Vcam1-positive cells among GFP-positive cells
				nonDM	STZDM
				0	60
				22.2222	83.3333
				20	71.4286
				0	85.7143
				10	75
				9.09091	66.6667
				0	80
				13.6364	100
				0

## Sheet: Figure 2c
	Figure 2c (Right panel). Quantfication of Vcam1 and GFP double-positive cells in thymus
				nonDM	STZDM
				0.531915	1.11524
				0.41841	1.37615
				0.323625	1.5873
				0	1.95312
				0.293255	1.08696
				0.30303	1.24481
					2.55319

## Sheet: Figure 2e
	Figure 2e (Right panel). Measurement of tdTomato fluorescent intensity in islet
				nonDM	STZDM
				2.972	10.55
				6.297	12.837
				5.637	13.721
				4.758	7.653
				5.428	6.652
				4.343	7.035
				5.574	7.809
				2.971	9.282
				3.53	7.008
				2.208	9.762
				4.857

## Sheet: Figure 2f
	Figure 2f (Right panel). Measurement of tdTomato fluorescent intensity in thymus
				nonDM	STZDM
				6.579	9.227
				4.91	9.15
				5.093	9.602
				4.22	7.772
				5.344	8.468
				6.742	8.226

## Sheet: Figure 2g
	Figure 2g (Right panel). Quantification of NG2 and tdTomato double-positive cells in islet
			nonDM	DM
			0	4.5977
			0	3.44828
			0	4.08163
			0	2.78884
			0	3.79747
			0	5.12821
			0	2.11268

## Sheet: Figure 2h
	Figure 2h (Right panel). Quantification of NG2 and tdTomato double-positive cells in islet
			nonDM	DM
			0	3.63636
			0	3.52941
			0	2.7027
			0	4.65116
			0	3.22581
			0	2.02429
			0	3.92157

[truncated: 6 more sheets: Figure 4b, Figure 4c, Figure 4e, Figure 4f, Figure4h, Figure 5b]
